# Supplementary material for: Technological Changes in Wheat-Based Breads Enriched with Hemp Seed Press Cakes and Hemp Seed Grit
Source: Molecules. 2022 Mar 11;27(6):1840. doi: 10.3390/molecules27061840 (PMC8954276; doi:10.3390/molecules27061840)
Supplement: Supplementary file 1 [file molecules-27-01840-s001.zip]

Archive with 1 entries (1 files):
- molecules-1596207-SI.pdf
